# Supplementary material for: A Gain-of-Function Cleavage of TonEBP by Coronavirus NSP5 to Suppress IFN-β Expression
Source: Cells. 2024 Sep 26;13(19):1614. doi: 10.3390/cells13191614 (PMC11476177; doi:10.3390/cells13191614)
Supplement: Supplementary file 1 [file cells-13-01614-s001.zip]

Archive with 1 entries (1 files):
- cells-3188079-supplementary.pdf
